# Supplementary material for: DeSiphering receptor core-induced and ligand-dependent conformational changes in arrestin via genetic encoded trimethylsilyl 1H-NMR probe
Source: Nat Commun. 2020 Sep 25;11:4857. doi: 10.1038/s41467-020-18433-5 (PMC7519161; doi:10.1038/s41467-020-18433-5)
Supplement: Supplementary file 15 — Source Data [file 41467_2020_18433_MOESM15_ESM.xlsx]

## Sheet: Figure 1c 
Figure 1c		Original coomassie-stained gel of Figure 1c

## Sheet: Figure S12
Supplementary Figure 12			Original data of active state of β-arrestin-1–F388-TMSiPhe in response to titration with V2Rpp.
		V2Rpp (μM)	Data1(μM)	Data 2(μM)	Data 3(μM)		averange bound (μM)
		0	0	0	0		0
		10	7.03941	7.21755	5.26999		6.50898
		20	11.8508	11.5857	9.61274		11.0164
		60	17.3324	17.1022	16.8121		17.0822
		120	18.1785	18.1435	18.0128		18.1116
		180	18.8279	18.2549	18.8791		18.654

## Sheet: Figure S14
Supplemenatry Figure 28				Original pictures of western blots in Additional Supplementary Figure 14.

## Sheet: Figure S22
Supplementary Figure 22		Original data of ligands induced receptor (β2V2R) internalization was measured by BRET assay.
		Rluc					YFP					BRET Ratio
		Data 1	Data 2	Data 3	Data 4		Data 1	Data 2	Data 3	Data 4		Data 1	Data 2	Data 3	Data 4
	Control	119316	116480	119884	127018		79578	77620	80171	85493		0.666952	0.66638	0.668738	0.673078
	BI-167107	106558	112957	116813	131409		68939	72835	75298	84867		0.646962	0.644803	0.644603	0.645823
	Isoproterenol	139100	134689	130793	123404		90701	88077	86341	79699		0.652056	0.653929	0.660135	0.645838
	Clenbuterol	101743	115854	113462	127240		67022	77034	75399	84103		0.658738	0.664923	0.664531	0.660979
	Salmeterol	115420	135345	130100	116137		76696	89944	86200	76873		0.664495	0.664554	0.662567	0.661917
	Alprenolol	115269	120144	113836	134053		76863	80012	76338	90287		0.666814	0.665968	0.670596	0.673517
	ICI-118551	109677	118277	120427	122708		73360	79144	80749	81556		0.668873	0.669141	0.670522	0.664635

## Sheet: Figure S23
Supplementary Figure 23				Original data of ligands induced receptor transmembrane core conformational change revealed by fluorescence quenching experiment.
			control				ISO				BI				ALP				ICI
nm		Fluorescence intensity (RFU)
		Data 1	Data 2	Data 3		Data 1	Data 2	Data 3		Data 1	Data 2	Data 3		Data 1	Data 2	Data 3		Data 1	Data 2	Data 3
460		60.96	57.56	56.16		52.46	51.96	54.16		53.06	52.76	52.46		59.26	56.56	57.06		66.16	64.96	62.76
461		65.11	61.01	60.31		54.71	56.21	58.91		57.41	56.21	57.21		64.11	59.21	60.11		72.71	66.91	69.51
462		68.09	66.49	66.49		59.49	60.69	61.19		60.49	60.19	60.19		68.19	66.49	63.39		77.59	73.39	70.89
463		76.1	73.7	74.1		65	66.7	67.2		66.9	65.4	67.1		73.5	71	71.5		83.4	80.8	78.1
464		83.9	79.3	80		70.2	68.5	72.7		71.5	70.7	70.1		78.9	76.9	75.8		87	84.5	84.3
465		85.45	80.35	82.05		72.25	71.05	72.25		73.85	73.65	72.45		82.95	78.65	78.65		90.85	88.55	88.05
466		91.06	89.16	87.96		78.76	78.66	77.56		78.46	78.66	78.86		89.16	85.66	85.16		99.86	93.66	93.96
467		96.81	91.41	93.11		81.81	81.81	84.01		81.31	82.31	80.91		93.71	92.11	88.91		104.61	100.31	100.31
468		104.62	98.22	99.72		87.72	85.42	87.92		88.52	87.02	84.82		98.92	95.82	94.02		111.02	104.02	107.12
469		106.42	103.32	102.12		89.32	89.02	89.62		89.32	88.22	87.92		102.32	100.52	98.02		117.42	109.72	107.52
470		111.35	108.55	104.55		93.15	93.35	91.35		93.65	92.55	93.15		108.05	103.55	102.35		117.95	113.95	113.75
471		116.29	110.89	110.89		96.69	97.09	97.09		95.89	96.59	95.99		112.99	107.79	107.39		124.09	117.39	116.79
472		118.15	116.25	112.85		100.65	99.25	97.85		100.55	96.85	99.85		113.95	111.05	112.15		126.45	121.25	118.55
473		123.04	115.64	116.04		103.44	102.44	101.14		102.14	100.14	99.04		117.84	114.94	111.74		127.34	122.94	124.34
474		126.06	118.46	117.46		102.76	103.76	102.16		100.56	100.76	100.86		118.86	116.26	114.56		129.16	126.46	125.16
475		130.83	121.23	123.13		107.23	104.03	103.83		103.73	104.73	103.63		120.63	117.23	118.73		133.83	129.23	127.13
476		130.79	124.79	121.69		108.49	105.99	104.79		103.09	106.59	102.69		122.59	121.39	117.29		134.49	129.39	129.29
477		129.77	125.47	123.97		107.17	107.07	104.17		104.47	102.27	104.47		122.67	120.17	116.67		135.37	129.67	129.67
478		129.85	125.15	125.95		108.45	107.95	108.05		105.65	103.65	105.45		124.85	121.85	119.25		136.65	131.15	133.15
479		131.54	123.24	124.44		108.24	110.04	104.14		106.04	107.04	104.64		124.94	120.24	119.64		136.94	130.24	131.04
480		131.14	124.94	123.64		103.84	105.84	106.24		103.74	105.44	102.94		125.24	118.44	119.64		134.84	131.94	128.14
481		128.03	120.43	119.53		104.03	104.73	102.13		105.73	101.93	101.63		121.83	116.63	114.53		134.93	129.03	127.73
482		126.65	121.35	119.85		104.95	104.55	101.15		101.85	100.25	101.55		120.45	115.95	114.95		133.55	127.15	126.55
483		125.74	119.44	119.04		105.04	101.64	99.64		103.04	100.74	100.24		121.44	115.44	115.14		129.44	125.54	125.94
484		120.87	114.97	115.77		101.57	100.07	98.67		99.67	97.27	96.57		116.27	111.87	111.77		127.87	121.27	122.67
485		120.76	114.36	113.66		101.56	99.86	94.06		97.96	96.36	95.46		115.56	112.96	110.46		127.26	118.66	118.66
486		117.68	112.38	109.78		96.88	94.98	95.18		96.08	93.78	92.78		111.68	107.78	106.78		122.38	117.88	117.48
487		112.59	106.99	106.59		93.59	92.79	89.79		90.59	91.29	91.49		107.29	102.69	103.79		119.69	114.89	112.29
488		106.77	104.27	104.17		90.47	90.37	88.17		90.07	89.27	86.07		104.27	100.97	100.37		113.17	107.77	108.27
489		106.41	99.81	100.31		86.41	86.81	87.61		86.41	83.91	83.31		101.51	100.91	95.51		112.51	105.01	105.61
490		104.62	98.12	96.12		85.02	84.22	83.52		83.72	81.22	81.72		96.82	95.22	94.22		107.12	103.52	102.62
491		99.67	94.17	91.37		82.17	81.77	81.67		80.87	79.57	80.87		94.47	92.67	91.77		102.67	97.97	98.87
492		95.79	91.89	90.19		80.29	78.49	76.49		78.09	78.19	76.49		91.49	88.79	88.09		101.59	95.79	96.39
493		90.21	85.91	85.21		76.41	74.11	73.31		77.61	73.61	72.81		86.81	84.01	82.81		94.61	91.41	91.91
494		86.48	82.18	80.98		71.58	71.98	68.88		71.18	70.48	71.98		80.18	80.48	79.48		88.18	88.48	87.18
495		84.91	79.61	79.31		71.51	69.61	69.61		68.51	70.31	67.91		79.91	77.91	78.31		88.11	84.61	85.11
496		80.83	77.33	77.13		66.53	66.63	67.03		68.63	67.23	66.03		75.83	75.73	74.23		86.53	83.83	80.83
497		79.47	76.37	73.77		66.37	67.37	63.59		66.27	65.07	65.77		75.97	72.67	71.87		83.37	79.87	80.77
498		72.18	68.38	67.88		61.13	61.11	59.97		62.53	61.16	60.22		70.08	70.48	66.08		79.28	73.48	73.68
499		70.04	69.04	66.64		59.89	58.87	59.32		59.85	59.26	60.04		67.64	66.24	65.3		74.14	73.44	72.74
500		67.58	64.98	64.8		56.58	55.99	55.85		59.7	57.86	56.03		64.75	62.72	62.47		72.48	67.98	68.18
